# Supplementary material for: Utilizing Ion Mobility-Mass Spectrometry to Investigate the Unfolding Pathway of Cu/Zn Superoxide Dismutase
Source: Front Chem. 2021 Feb 9;9:614595. doi: 10.3389/fchem.2021.614595 (PMC7900566; doi:10.3389/fchem.2021.614595)
Supplement: Supplementary file 1 [file table1.xlsx]

## Sheet: 30 mM  Ammonium Acetate
																					M- Multimer	S-Smearing
																					C-Conformers	W-weak ion counts
																					NO-Not Observed
																					F-Fragments							*Avg. A/B runs
								Single Field	Single Field	Single Field						A	B	C	Average	RSD	% Diff. M.F.						Single Field (Replicate)			Multifield	Multfield	"Gold Standard"							A	A
				Molecule		m/z		Dt (A)	Dt (B)	Dt (C)		Charge State		Deconvoluted mass	γ	S.F. CCS	S.F. CCS	S.F. CCS	S.F. CCS	%	and S.F. CCS	STDEV			Drift Gas	m/z	A	B	C	CCS (78.24)	Cali. (78.484)	CCS	Exact m/z	Charge State	Error (ppm)	Deconvoluted mass	γ	γ*Ω	Slope (β)	Y int (T Fix)
														--	--	--	--	--	--	--	--				28.0061						--	121.3	118.087	1	--	--	--	--	0.141702	-0.954632
				Holo-Dimer		3144.12		37.11	37.22	37.24		10		31441.2	0.0999555	2687.44	2695.57	2697.58	2693.53	0.199291	--	5.36796				322.047	19.98	19.98	19.98		--	153.73	322.049	1	5.80161	322.049	0.959164	147.452
				Holo-Dimer		2858.48		34.37	34.35	34.36		11		31443.2	0.0908686	2743.39	2742.37	2743.69	2743.15	0.0252471	--	0.692567			Scaling Factor	622.026	27.16	27.12	27.12		--	202.96	622.03	1	6.28073	622.03	0.978221	198.54	B	B
				Holo-Dimer		2620.28		31.88	31.86	31.89		12		31443.4	0.0832962	2781.83	2780.85	2783.87	2782.19	0.0554126	--	1.54168			0.99378	922.006	33.03	33.03	33.03		--	243.64	922.01	1	4.92966	922.01	0.98515	240.022	Slope (β)	Y int (T Fix)
																										1221.99	38.51	38.51	38.48		--	282.2	1221.99	1	4.73293	1221.99	0.988734	279.021	0.141788	-0.98307
																									Used Drift Length	1521.97	43.63	43.63	43.63		--	316.96	1521.97	1	3.62819	1521.97	0.990924	314.083
				Holo-Monomer		2620.3		37.4	37.24	37.3		6		15721.8	0.166518	1625.47	1618.91	1621.81	1622.07	0.202836	--	3.29014			78.24														C	C
				Holo-Monomer		2246.13		32.62	32.4	32.38		7		15722.9	0.14273	1660.05	1649.57	1648.87	1652.83	0.378786	--	6.26068																	Slope (β)	Y int (T Fix)
				Holo-Monomer		1965.5		28.97	28.95	28.95		8		15724	0.124889	1690.95	1690.39	1690.62	1690.65	0.0165451	--	0.279719			Effective Length (After scaling factor)														0.141713	-0.97131
																									78.484
				Holo-Monomer		2620.3		31.88	31.86	31.89		6		15721.8	0.166518	1391.54	1391.04	1392.56	1391.71	0.0554126	--	0.771184			78.484
													--
													--
													--
													--
													--
													--
													--
													--
													--
													--
													--
													--
													--
													--
													--
													--
													--
													--
													--
													--
													--
													--
													--
													--
													--
													--
													--
													--
													--
													--
													--
													--
													--
													--
													--
													--
													--
													--
													--
													--
													--
													--
													--
													--
													--
													--
													--
													--
													--
													--
													--
													--
													--
													--
													--
													--
													--
													--
													--
													--
													--
													--
													--
													--
													--
													--
													--
													--
													--
													--
													--
													--
													--
													--
													--
													--
													--
													--
													--
													--
													--
													--
													--
													--
													--
													--
													--
													--
													--

## Sheet: 100 uM FA and 30% ACN
																			M- Multimer	S-Smearing
																			C-Conformers	W-weak ion counts
																			NO-Not Observed
																			F-Fragments							*Avg. A/B runs
				Single Field	Single Field	Single Field								A	B	C	Average	RSD							Single Field (Replicate)			Multifield	Multfield	"Gold Standard"							A	A
Molecule		m/z		Dt (A)	Dt (B)	Dt (C)				Charge State		Deconvoluted mass	γ	S.F. CCS	S.F. CCS	S.F. CCS	S.F. CCS	%		STDEV			Drift Gas	m/z	A	B	C	CCS (78.24)	Cali. (78.484)	CCS	Exact m/z	Charge State	Error (ppm)	Deconvoluted mass	γ	γ*Ω	Slope (β)	Y int (T Fix)
Holo-monomer		2620.33		37.65	37.71	37.71		--		6		15722	0.166518	1636.07	1638.82	1639.19	1638.02	0.103966	--	1.703			28.0061						--	121.3	118.087	1	--	--	--	--	0.141702	-0.954632
Holo-monomer		2246.1		32.81	32.84	32.84		--		7		15722.7	0.14273	1669.44	1671.31	1671.62	1670.79	0.070423	--	1.17662				322.047	19.98	19.98	19.98		--	153.73	322.049	1	5.80161	322.049	0.959164	147.452
Holo-monomer		1965.46		29.06	29.13	29.06				8		15723.7	0.124889	1696.03	1700.55	1696.84	1697.81	0.142072	--	2.41212			Scaling Factor	622.026	27.16	27.12	27.12		--	202.96	622.03	1	6.28073	622.03	0.978221	198.54	B	B
Holo-monomer		1965.46		37.11	37.17	37.17		--		8		15723.7	0.124889	2150.91	2154.59	2155.07	2153.53	0.10568	--	2.27584			0.99378	922.006	33.03	33.03	33.03		--	243.64	922.01	1	4.92966	922.01	0.98515	240.022	Slope (β)	Y int (T Fix)
Holo-monomer		1747.3		26.84	26.74	26.95		--		9		15725.7	0.111012	1766.91	1761.28	1774.82	1767.67	0.384722	--	6.80062				1221.99	38.51	38.51	38.48		--	282.2	1221.99	1	4.73293	1221.99	0.988734	279.021	0.141788	-0.98307
Holo-monomer		1747.3		34.73	34.65	34.76		--		9		15725.7	0.111012	2268.48	2263.82	2271.26	2267.85	0.165931	--	3.76306			Used Drift Length	1521.97	43.63	43.63	43.63		--	316.96	1521.97	1	3.62819	1521.97	0.990924	314.083
Holo-monomer		1572.67		33.44	33.27	33.46		--		10		15726.7	0.0999111	2429.41	2417.94	2431.81	2426.39	0.305629	--	7.41575			78.24														C	C
Holo-monomer		1572.67		35.41	35.69	35.81		--		10		15726.7	0.0999111	2568.56	2588.77	2597.79	2585.04	0.578868	--	14.964																	Slope (β)	Y int (T Fix)
Holo-monomer		1429.8		34.24	34.12	34.2		--		11		15727.8	0.0908283	2734.51	2725.73	2732.48	2730.91	0.168335	--	4.59707			Effective Length (After scaling factor)														0.141713	-0.97131
Holo-monomer		1310.65		33.9	33.62	33.43		--		12		15727.8	0.0832592	2954.29	2931.17	2915.63	2933.7	0.663051	--	19.4519			78.484
Holo-monomer		1310.65		35.07	35.07	35.08		--		12		15727.8	0.0832592	3053.46	3054	3055.47	3054.31	0.0341619	--	1.04341			78.484
Holo-monomer		1209.98		32.76	32.62	32.58		--		13		15729.8	0.0768547	3095.8	3083.67	3080.55	3086.67	0.260928	--	8.05401
Holo-monomer		1209.98		34.05	34	34.07		--		13		15729.8	0.0768547	3214.25	3210.31	3217.36	3213.97	0.109986	--	3.53491
Holo-monomer		1123.63		32.92	32.98	32.97		--		14		15730.8	0.0713651	3349.76	3356.45	3356.08	3354.1	0.112168	--	3.76223
Holo-monomer		1048.78		31.89	31.89	31.9		--		15		15731.8	0.0666074	3479.9	3480.78	3482.45	3481.04	0.0371567	--	1.29344
								--				--	--	--	--	--	--	--	--	#DIV/0!
								--				--	--	--	--	--	--	--	--	#DIV/0!
Holo-Dimer		3144.2		37.5	37.52	37.53		--		10		31442	0.0999555	2714.98	2716.74	2718.06	2716.59	0.0568386	--	1.54407
Holo-Dimer		2858.48		34.69	34.72	34.71		--		11		31443.2	0.0908686	2768.25	2771.09	2770.87	2770.07	0.0571391	--	1.58279
		2858.48		40.74	40.68	40.66		--		11		31443.2	0.0908686	3238.1	3233.67	3232.93	3234.9	0.0864956	--	2.79805
		2858.48		44.75	44.75	44.72		--		11		31443.2	0.0908686	3549.53	3549.57	3548.21	3549.1	0.0217688	--	0.772598
Holo-Dimer		2620.28		32.01	32.03	31.99		--		12		31443.4	0.0832962	2792.85	2795.24	2792.34	2793.48	0.055446	--	1.54887
Holo-Dimer		3493.2		40.81	40.84	40.81		--		9		31438.8	0.111062	2653.81	2655.89	2654.65	2654.78	0.0395755	--	1.05064
								--				--	--	--	--	--	--	--	--	#DIV/0!
		2237.25		33.25	33.39	33.41		--		7		15660.7	0.14273	1691.2	1698.49	1699.8	1696.5	0.273105	--	4.63322
Single-Metal		1957.72		30.06	30.01	30.03		--		8		15661.8	0.124888	1752.54	1750.26	1751.65	1751.48	0.0658641	--	1.1536
		1957.72		37.16	37.09	37.13		--		8		15661.8	0.124888	2153.74	2150.08	2152.82	2152.22	0.088517	--	1.90508
		1740.31		29.48	28.27	27.8		--		9		15662.8	0.111012	1934.74	1858.49	1828.86	1874.03	2.91487	--	54.6256
		1740.31		31.31	31.34	31.27		--		9		15662.8	0.111012	2051.08	2053.53	2049.43	2051.35	0.100726	--	2.06624
		1740.31		35	34.95	35.04		--		9		15662.8	0.111012	2285.65	2282.88	2289.07	2285.87	0.135572	--	3.099
		1566.38		33.52	33.55	33.49		--		10		15663.8	0.0999107	2435.07	2437.71	2433.94	2435.57	0.0794683	--	1.93551
		1566.38		35.44	35.67	35.35		--		10		15663.8	0.0999107	2570.69	2587.36	2565.31	2574.45	0.446681	--	11.4996
		1566.38		38.35	38.29	38.38		--		10		15663.8	0.0999107	2776.24	2772.31	2779.31	2775.95	0.126379	--	3.50822
		1424.07		32.01	31.79	32.01				11		15664.8	0.0908279	2561.26	2544.82	2562.35	2556.14	0.384241		9.82173
		1424.07		34.23	34.31	34.3		--		11		15664.8	0.0908279	2733.75	2740.5	2740.26	2738.17	0.139905	--	3.83084
		1305.49		33.84	33.64	33.53		--		12		15665.8	0.0832589	2949.21	2932.88	2924.12	2935.4	0.433921	--	12.7373
		1305.49		35.35	35.45	35.48		--		12		15665.8	0.0832589	3077.2	3086.2	3089.38	3084.26	0.204889	--	6.31933
		1205.14		32.68	32.62	32.53		--		13		15666.9	0.0768544	3088.46	3083.68	3075.97	3082.71	0.204398	--	6.30098
		1205.14		34.05	34.04	34.04		--		13		15666.9	0.0768544	3214.26	3213.99	3214.62	3214.29	0.00980101	--	0.315033
		1119.13		33.08	33.08	33.08		--		14		15667.8	0.0713648	3365.59	3366.35	3366.97	3366.3	0.0205175	--	0.690682
								--			--	--	--	--	--	--	--	--	--
								--			--	--	--	--	--	--	--	--	--
								--			--	--	--	--	--	--	--	--	--
								--			--	--	--	--	--	--	--	--	--
								--			--	--	--	--	--	--	--	--	--
								--			--	--	--	--	--	--	--	--	--
								--			--	--	--	--	--	--	--	--	--
								--			--	--	--	--	--	--	--	--	--
								--			--	--	--	--	--	--	--	--	--
								--			--	--	--	--	--	--	--	--	--
								--			--	--	--	--	--	--	--	--	--
								--			--	--	--	--	--	--	--	--	--
								--			--	--	--	--	--	--	--	--	--
								--			--	--	--	--	--	--	--	--	--
								--			--	--	--	--	--	--	--	--	--
								--			--	--	--	--	--	--	--	--	--
								--			--	--	--	--	--	--	--	--	--
								--			--	--	--	--	--	--	--	--	--
								--			--	--	--	--	--	--	--	--	--
								--			--	--	--	--	--	--	--	--	--
								--			--	--	--	--	--	--	--	--	--
								--			--	--	--	--	--	--	--	--	--
								--			--	--	--	--	--	--	--	--	--
								--			--	--	--	--	--	--	--	--	--
								--			--	--	--	--	--	--	--	--	--
								--			--	--	--	--	--	--	--	--	--
								--			--	--	--	--	--	--	--	--	--
								--			--	--	--	--	--	--	--	--	--
								--			--	--	--	--	--	--	--	--	--
								--			--	--	--	--	--	--	--	--	--
								--			--	--	--	--	--	--	--	--	--
								--			--	--	--	--	--	--	--	--	--
								--			--	--	--	--	--	--	--	--	--
								--			--	--	--	--	--	--	--	--	--
								--			--	--	--	--	--	--	--	--	--
								--			--	--	--	--	--	--	--	--	--
								--			--	--	--	--	--	--	--	--	--
								--			--	--	--	--	--	--	--	--	--
								--			--	--	--	--	--	--	--	--	--
								--			--	--	--	--	--	--	--	--	--
								--			--	--	--	--	--	--	--	--	--
								--			--	--	--	--	--	--	--	--	--
								--			--	--	--	--	--	--	--	--	--
								--			--	--	--	--	--	--	--	--	--
								--			--	--	--	--	--	--	--	--	--
								--			--	--	--	--	--	--	--	--	--
								--			--	--	--	--	--	--	--	--	--
								--			--	--	--	--	--	--	--	--	--
								--			--	--	--	--	--	--	--	--	--
								--			--	--	--	--	--	--	--	--	--
								--			--	--	--	--	--	--	--	--	--
								--			--	--	--	--	--	--	--	--	--
								--			--	--	--	--	--	--	--	--	--
								--			--	--	--	--	--	--	--	--	--
								--			--	--	--	--	--	--	--	--	--
								--			--	--	--	--	--	--	--	--	--
								--			--	--	--	--	--	--	--	--	--
								--			--	--	--	--	--	--	--	--	--
								--			--	--	--	--	--	--	--	--	--
								--			--	--	--	--	--	--	--	--	--
								--			--	--	--	--	--	--	--	--	--
								--			--	--	--	--	--	--	--	--	--
								--			--	--	--	--	--	--	--	--	--
								--			--	--	--	--	--	--	--	--	--
								--			--	--	--	--	--	--	--	--	--
								--			--	--	--	--	--	--	--	--	--
								--			--	--	--	--	--	--	--	--	--
								--			--	--	--	--	--	--	--	--	--
								--			--	--	--	--	--	--	--	--	--
								--			--	--	--	--	--	--	--	--	--
								--			--	--	--	--	--	--	--	--	--
								--			--	--	--	--	--	--	--	--	--
								--			--	--	--	--	--	--	--	--	--
								--			--	--	--	--	--	--	--	--	--
								--			--	--	--	--	--	--	--	--	--
								--			--	--	--	--	--	--	--	--	--
								--			--	--	--	--	--	--	--	--	--
								--			--	--	--	--	--	--	--	--	--
								--			--	--	--	--	--	--	--	--	--
								--			--	--	--	--	--	--	--	--	--
								--			--	--	--	--	--	--	--	--	--
								--			--	--	--	--	--	--	--	--	--
								--			--	--	--	--	--	--	--	--	--
								--			--	--	--	--	--	--	--	--	--
								--			--	--	--	--	--	--	--	--	--
								--			--	--	--	--	--	--	--	--	--
								--			--	--	--	--	--	--	--	--	--
								--			--	--	--	--	--	--	--	--	--
								--			--	--	--	--	--	--	--	--	--
								--			--	--	--	--	--	--	--	--	--
								--			--	--	--	--	--	--	--	--	--
								--			--	--	--	--	--	--	--	--	--
								--			--	--	--	--	--	--	--	--	--
								--			--	--	--	--	--	--	--	--	--
								--			--	--	--	--	--	--	--	--	--
								--			--	--	--	--	--	--	--	--	--
								--			--	--	--	--	--	--	--	--	--
								--			--	--	--	--	--	--	--	--	--
								--			--	--	--	--	--	--	--	--	--
								--			--	--	--	--	--	--	--	--	--
								--			--	--	--	--	--	--	--	--	--
								--			--	--	--	--	--	--	--	--	--
								--			--	--	--	--	--	--	--	--	--
								--			--	--	--	--	--	--	--	--	--
								--			--	--	--	--	--	--	--	--	--
								--			--	--	--	--	--	--	--	--	--
								--			--	--	--	--	--	--	--	--	--
								--			--	--	--	--	--	--	--	--	--
								--			--	--	--	--	--	--	--	--	--
								--			--	--	--	--	--	--	--	--	--
								--			--	--	--	--	--	--	--	--	--
								--			--	--	--	--	--	--	--	--	--
								--			--	--	--	--	--	--	--	--	--
								--			--	--	--	--	--	--	--	--	--
								--			--	--	--	--	--	--	--	--	--
								--			--	--	--	--	--	--	--	--	--
								--			--	--	--	--	--	--	--	--	--
								--			--	--	--	--	--	--	--	--	--
								--			--	--	--	--	--	--	--	--	--
								--			--	--	--	--	--	--	--	--	--
								--			--	--	--	--	--	--	--	--	--
								--			--	--	--	--	--	--	--	--	--
								--			--	--	--	--	--	--	--	--	--
								--			--	--	--	--	--	--	--	--	--
								--			--	--	--	--	--	--	--	--	--
								--			--	--	--	--	--	--	--	--	--
								--			--	--	--	--	--	--	--	--	--
								--			--	--	--	--	--	--	--	--	--
								--			--	--	--	--	--	--	--	--	--
								--			--	--	--	--	--	--	--	--	--
								--			--	--	--	--	--	--	--	--	--
								--			--	--	--	--	--	--	--	--	--
								--			--	--	--	--	--	--	--	--	--
								--			--	--	--	--	--	--	--	--	--
								--			--	--	--	--	--	--	--	--	--
								--			--	--	--	--	--	--	--	--	--
								--			--	--	--	--	--	--	--	--	--
								--			--	--	--	--	--	--	--	--	--
								--			--	--	--	--	--	--	--	--	--
								--			--	--	--	--	--	--	--	--	--
								--			--	--	--	--	--	--	--	--	--
								--			--	--	--	--	--	--	--	--	--
								--			--	--	--	--	--	--	--	--	--
								--			--	--	--	--	--	--	--	--	--
								--			--	--	--	--	--	--	--	--	--
								--			--	--	--	--	--	--	--	--	--
								--			--	--	--	--	--	--	--	--	--
								--			--	--	--	--	--	--	--	--	--
								--			--	--	--	--	--	--	--	--	--
								--			--	--	--	--	--	--	--	--	--
								--			--	--	--	--	--	--	--	--	--
								--			--	--	--	--	--	--	--	--	--
								--			--	--	--	--	--	--	--	--	--
								--			--	--	--	--	--	--	--	--	--
								--			--	--	--	--	--	--	--	--	--
								--			--	--	--	--	--	--	--	--	--
								--			--	--	--	--	--	--	--	--	--
								--			--	--	--	--	--	--	--	--	--
								--			--	--	--	--	--	--	--	--	--
								--			--	--	--	--	--	--	--	--	--
								--			--	--	--	--	--	--	--	--	--
								--			--	--	--	--	--	--	--	--	--
								--			--	--	--	--	--	--	--	--	--
								--			--	--	--	--	--	--	--	--	--
								--			--	--	--	--	--	--	--	--	--
								--			--	--	--	--	--	--	--	--	--
								--			--	--	--	--	--	--	--	--	--
								--			--	--	--	--	--	--	--	--	--
								--			--	--	--	--	--	--	--	--	--
								--			--	--	--	--	--	--	--	--	--
								--			--	--	--	--	--	--	--	--	--
								--			--	--	--	--	--	--	--	--	--
								--			--	--	--	--	--	--	--	--	--
								--			--	--	--	--	--	--	--	--	--
								--			--	--	--	--	--	--	--	--	--
								--			--	--	--	--	--	--	--	--	--
								--			--	--	--	--	--	--	--	--	--
								--			--	--	--	--	--	--	--	--	--
								--			--	--	--	--	--	--	--	--	--
								--			--	--	--	--	--	--	--	--	--
								--			--	--	--	--	--	--	--	--	--
								--			--	--	--	--	--	--	--	--	--
								--			--	--	--	--	--	--	--	--	--
								--			--	--	--	--	--	--	--	--	--
								--			--	--	--	--	--	--	--	--	--
								--			--	--	--	--	--	--	--	--	--
								--			--	--	--	--	--	--	--	--	--
								--			--	--	--	--	--	--	--	--	--
								--			--	--	--	--	--	--	--	--	--
								--			--	--	--	--	--	--	--	--	--
								--			--	--	--	--	--	--	--	--	--
								--			--	--	--	--	--	--	--	--	--
								--			--	--	--	--	--	--	--	--	--
								--			--	--	--	--	--	--	--	--	--
								--			--	--	--	--	--	--	--	--	--
								--			--	--	--	--	--	--	--	--	--
								--			--	--	--	--	--	--	--	--	--
								--			--	--	--	--	--	--	--	--	--
								--			--	--	--	--	--	--	--	--	--
								--			--	--	--	--	--	--	--	--	--
								--			--	--	--	--	--	--	--	--	--
								--			--	--	--	--	--	--	--	--	--
								--			--	--	--	--	--	--	--	--	--
								--			--	--	--	--	--	--	--	--	--
								--			--	--	--	--	--	--	--	--	--
								--			--	--	--	--	--	--	--	--	--
								--			--	--	--	--	--	--	--	--	--
								--			--	--	--	--	--	--	--	--	--
								--			--	--	--	--	--	--	--	--	--
								--			--	--	--	--	--	--	--	--	--
								--			--	--	--	--	--	--	--	--	--
								--			--	--	--	--	--	--	--	--	--
								--			--	--	--	--	--	--	--	--	--
								--			--	--	--	--	--	--	--	--	--
								--			--	--	--	--	--	--	--	--	--
								--			--	--	--	--	--	--	--	--	--
								--			--	--	--	--	--	--	--	--	--
								--			--	--	--	--	--	--	--	--	--
								--			--	--	--	--	--	--	--	--	--
								--			--	--	--	--	--	--	--	--	--
								--			--	--	--	--	--	--	--	--	--
								--			--	--	--	--	--	--	--	--	--
								--			--	--	--	--	--	--	--	--	--
								--			--	--	--	--	--	--	--	--	--
								--			--	--	--	--	--	--	--	--	--
								--			--	--	--	--	--	--	--	--	--
								--			--	--	--	--	--	--	--	--	--
								--			--	--	--	--	--	--	--	--	--
								--			--	--	--	--	--	--	--	--	--
								--			--	--	--	--	--	--	--	--	--
								--			--	--	--	--	--	--	--	--	--
								--			--	--	--	--	--	--	--	--	--
								--			--	--	--	--	--	--	--	--	--
								--			--	--	--	--	--	--	--	--	--
								--			--	--	--	--	--	--	--	--	--
								--			--	--	--	--	--	--	--	--	--
								--			--	--	--	--	--	--	--	--	--
								--			--	--	--	--	--	--	--	--	--
								--			--	--	--	--	--	--	--	--	--
								--			--	--	--	--	--	--	--	--	--
								--			--	--	--	--	--	--	--	--	--
								--			--	--	--	--	--	--	--	--	--
								--			--	--	--	--	--	--	--	--	--
								--			--	--	--	--	--	--	--	--	--
								--			--	--	--	--	--	--	--	--	--
								--			--	--	--	--	--	--	--	--	--

## Sheet: 25 mM FA and 30% ACN
																	M- Multimer	S-Smearing
																	C-Conformers	W-weak ion counts
																	NO-Not Observed
																	F-Fragments							*Avg. A/B runs
				Single Field	Single Field	Single Field						A	B	C	Average	RSD						Single Field (Replicate)			Multifield	Multfield	"Gold Standard"							A	A
Molecule		m/z		Dt (A)	Dt (B)	Dt (C)		Charge State		Deconvoluted mass	γ	S.F. CCS	S.F. CCS	S.F. CCS	S.F. CCS	%	STDEV			Drift Gas	m/z	A	B	C	CCS (78.24)	Cali. (78.484)	CCS	Exact m/z	Charge State	Error (ppm)	Deconvoluted mass	γ	γ*Ω	Slope (β)	Y int (T Fix)
Apo-monomer		2227.71		41.64	41.68	41.71		7		15594	0.142729	2106.04	2108.14	2110.16	2108.11	0.0976417	2.0584			28.0061						--	121.3	118.087	1	--	--	--	--	0.141702	-0.954632
Apo-monomer		2227.7		33.62	33.75	33.56		7		15593.9	0.142729	1709.5	1716.29	1707.22	1711	0.275534	4.71439				322.047	19.98	19.98	19.98		--	153.73	322.049	1	5.80161	322.049	0.959164	147.452
Apo-monomer		1949.36		38.15	38.17	38.38		8		15594.9	0.124888	2209.7	2211.08	2223.46	2214.74	0.342108	7.57681
Apo-monomer		1949.36		30.01	29.94	30.04		8		15594.9	0.124888	1749.73	1746.31	1752.22	1749.42	0.169702	2.96881			Scaling Factor	622.026	27.16	27.12	27.12		--	202.96	622.03	1	6.28073	622.03	0.978221	198.54	B	B
Apo-monomer		1732.88		31.5	31.42	31.48		9		15595.9	0.111011	2063.16	2058.63	2062.79	2061.52	0.12213	2.51775
Apo-monomer		1732.88		37.23	37.53	37.56		9		15595.9	0.111011	2427.42	2446.8	2449.26	2441.16	0.490092	11.964			0.99378	922.006	33.03	33.03	33.03		--	243.64	922.01	1	4.92966	922.01	0.98515	240.022	Slope (β)	Y int (T Fix)
Apo-monomer		1559.69		39.15	39.15	39.15		10		15596.9	0.0999103	2832.75	2833.03	2833.7	2833.16	0.0172676	0.48922
Apo-monomer		1559.69		36.22	36.41	36.49		10		15596.9	0.0999103	2625.8	2639.61	2645.83	2637.08	0.388897	10.2555				1221.99	38.51	38.51	38.48		--	282.2	1221.99	1	4.73293	1221.99	0.988734	279.021	0.141788	-0.98307
Apo-monomer		1417.99		37.11	37.11	37.06		11		15597.9	0.0908276	2957.53	2957.93	2954.7	2956.72	0.0594758	1.75853
Apo-monomer		1417.99		34.99	35.05	35.04		11		15597.9	0.0908276	2792.81	2797.97	2797.76	2796.18	0.104507	2.9222			Used Drift Length	1521.97	43.63	43.63	43.63		--	316.96	1521.97	1	3.62819	1521.97	0.990924	314.083
Apo-monomer		1299.91		35.56	35.66	35.89		12		15598.9	0.0832586	3095.01	3104	3124.15	3107.72	0.480064	14.9191
Apo-monomer		1299.91		33.24	33.16	33.14		12		15598.9	0.0832586	2898.37	2892.23	2891.07	2893.89	0.135481	3.92066			78.24														C	C
Apo-monomer		1200		34.13	34.14	34.18		13		15600	0.0768541	3221.62	3223.18	3227.48	3224.09	0.0942091	3.03739
Apo-monomer		1114.35		33.43	33.43	33.44		14		15601	0.0713645	3400.22	3400.95	3402.58	3401.25	0.0356045	1.211																	Slope (β)	Y int (T Fix)
Apo-monomer		1114.35		31.38	31.21	31.25		14		15601	0.0713645	3197.5	3181.55	3186.03	3188.36	0.257903	8.22288
Apo-monomer		1040.13		32.22	32.02	32.05		15		15601.9	0.0666069	3514.89	3494.57	3498.36	3502.61	0.308402	10.8021			Effective Length (After scaling factor)														0.141713	-0.97131
Apo-monomer		975.187		30.94	30.96	30.99		16		15603	0.062444	3604.55	3607.82	3611.8	3608.06	0.100577	3.62887			78.484
Apo-monomer		917.884		30.18	30.18	W		17		15604	0.0587708	3738.58	3739.71	--	3739.14	0.0213226	0.797282			78.484
Holo-Dimer		3144.2		37.51	37.52	37.52		10		31442	0.0999555	2715.69	2716.74	2717.35	2716.59	0.0310112	0.842448
Holo-Dimer		2858.48		34.28	34.24	34.25		11		31443.2	0.0908686	2736.4	2733.83	2735.15	2735.13	0.0469855	1.28512
Holo-Dimer		2858.48		40.75	40.73	40.68		11		31443.2	0.0908686	3238.88	3237.56	3234.48	3236.97	0.06974	2.25746
Holo-Dimer		2858.48		44.86	44.8	44.86		11		31443.2	0.0908686	3558.07	3553.45	3559.08	3556.87	0.0844642	3.00428
Holo-Dimer		2620.28		31.82	31.82	31.83		12		31443.4	0.0832962	2776.75	2777.46	2778.79	2777.67	0.0372322	1.03419
Holo-monomer		2620.33		38.55	38.74	38.78		6		15722	0.166518	1674.21	1682.44	1684.53	1680.39	0.324647	5.45536
Holo-monomer		2246.1		32.52	32.52	32.53		7		15722.7	0.14273	1655.1	1655.5	1656.29	1655.63	0.0364967	0.604251
Holo-monomer		2246.1		41.6	41.62	41.64		7		15722.7	0.14273	2104.05	2105.16	2106.68	2105.3	0.0628082	1.3223
Holo-monomer		1965.46		28.97	28.98	29.01		8		15723.7	0.124889	1690.95	1692.08	1694.01	1692.35	0.0916153	1.55045
Holo-monomer		1965.46		37.55	37.49	37.56		8		15723.7	0.124889	2175.78	2172.66	2177.11	2175.18	0.104875	2.28123
